# Supplementary material for: The Subcellular Distribution of Alpha-Tocopherol in the Adult Primate Brain and Its Relationship with Membrane Arachidonic Acid and Its Oxidation Products
Source: Antioxidants (Basel). 2017 Nov 26;6(4):97. doi: 10.3390/antiox6040097 (PMC5745507; doi:10.3390/antiox6040097)
Supplement: Supplementary file 1 [file antioxidants-06-00097-s001.zip]

Archive with 2 entries (2 files):
- Supplementary material/Supplementary figures.docx
- Supplementary material/Supplementary tables.docx
